# Supplementary material for: Circulating tumor cells and palbociclib treatment in patients with ER-positive, HER2-negative advanced breast cancer: results from a translational sub-study of the TREnd trial
Source: Breast Cancer Res. 2021 Mar 24;23:38. doi: 10.1186/s13058-021-01415-w (PMC7992319; doi:10.1186/s13058-021-01415-w)
Supplement: Supplementary file 7 — Additional file 7: Table S1. Comparison between baseline patient characteristics of the c-TREnd subpopulation and overall TREnd population. [file 13058_2021_1415_MOESM7_ESM.xlsx]

## Sheet: Foglio1
Additional table 1: Comparison between baseline patient characteristics of the c-TREnd subpopulation and overall TREnd population.
		Patient characteristics		c-TREnd	Overall TREnd	p-value
				(N=46)	(N=115)
		Age at study entry
			Median age in years (range)	64 (39;82)	65 (38;82)	0.745
		ECOG Performance Status
			0	37 (80%)	88 (77%)	0.853
			1	8 (17%)	25 (22%)
			2	1 (2%)	2 (2%)
		Sites of metastases
			Visceral	33 (72%)	87 (76%)	0.806
			Bone only	5 (11%)	9 (8%)
			Other non-visceral	8 (17%)	19 (17%)
		Prior lines of systemic therapy received for advanced BC
			No prior therapy	0 (0%)	1 (1%)*	0.92
			1 line	25 (54%)	55 (48%)
			2 lines	17 (37%)	47 (41%)
			3 lines	4 (9%)	11 (10%)
			4 lines	0 (0%)	1 (1%)
		Prior lines of ET received for advanced BC
			No prior ET	0 (0%)	1 (1%)*	0.801
			1 line	30 (65%)	79 (69%)
			2 lines	16 (35%)	33 (29%)
			3 lines	0 (0%)	2 (2%)
		Most recent ET received for advanced BC
			Aromatase inhibitor	27 (59%)	63 (55%)	0.805
			Fulvestrant	19 (41%)	51 (44%)
			None	0 (0%)	1 (1%)*
		Duration of most recently received ET for advanced BC
			≤6 months	8 (17%)	30 (26%)	0.504
			>6 months	38 (83%)	84 (73%)
			No prior ET	0 (0%)	1 (1%)*
		Receipt of prior chemo for advanced BC
			No	37 (80%)	80 (70%)	0.162
			Yes	9 (20%)	35 (30%)
		Observed clinical benefit on TREnd
			CB	28 (61%)	66 (57%)	0.686
			No CB	18 (39%)	49 (43%)
		Number of metastatic sites at baseline
		N =1 vs >=2	N sites =1	8 (17%)	19 (17%)	0.894
			N sites>=2	38 (83%)	96 (83%)
		N <=2 vs >=3	N sites<=2	28 (61%)	63 (55%)	0.482
			N sites>=3	18 (39%)	52 (45%)
		N <=3 vs >=4	N sites<=3	36 (78%)	98 (85%)	0.286
			N sites>=4	10 (22%)	17 (15%)
Abbreviations: BC, breast cancer; CB, clinical benefit; ECOG, Eastern Cooperative Oncology Group; ET, endocrine therapy; N, number
*One patient was included in the ITT population of TREnd, who had not received any prior treatment for advanced disease (eligibility breach was not discovered until after randomization). This patient is not included in the c-TREnd analysis.
