# Supplementary material for: Circulating tumor cells and palbociclib treatment in patients with ER-positive, HER2-negative advanced breast cancer: results from a translational sub-study of the TREnd trial
Source: Breast Cancer Res. 2021 Mar 24;23:38. doi: 10.1186/s13058-021-01415-w (PMC7992319; doi:10.1186/s13058-021-01415-w)
Supplement: Supplementary file 8 — Additional file 8: Table S2. Patients characteristics of c-TREnd cohort, according to treatment arms. [file 13058_2021_1415_MOESM8_ESM.xls]

## Sheet: Descriptive statitics
	Additional table 2 Patients characteristics of c-TREnd cohort, according to treatment arms
	Patients characteristics		Palbociclib	Palbociclib+ET	p-value
			(N=20)	(N=26)
	Age at study entry
		Median age in years (range)	66 (47;80)	63 (39;82)	0.761
	ECOG Performance Status
		0	16 (80%)	21 (81%)	1
		1	4 (20%)	4 (15%)
		2	0 (0%)	1 (4%)
	Sites of metastases
		Bone only	1 (5%)	4 (15%)	0.576
		Other non visceral	3 (15%)	5 (19%)
		Visceral	16 (80%)	17 (65%)
	Prior lines of ET received for advanced BC
		1 line	15 (75%)	15 (58%)	0.222
		2 lines	5 (25%)	11 (42%)
	Most recent ET received for advanced BC
		Aromatase inhibitor	14 (70%)	13 (50%)	0.172
		Fulvestrant	6 (30%)	13 (50%)
	Duration of most recently received ET for advanced BC
		≤ 6 months	4 (20%)	4 (15%)	0.713
		> 6 months	16 (80%)	22 (85%)
	Receipt of prior chemo for advanced BC
		N	17 (85%)	20 (77%)	0.711
		Y	3 (15%)	6 (23%)
	Observed clinical benefit on TREnd
		CB	11 (55%)	17 (65%)	0.474
		No CB	9 (45%)	9 (35%)
	Baseline n° CTC (cutoff=0)
		t0 ctc=0	6 (32%)	9 (38%)	0.686
		t0 ctc>0	13 (68%)	15 (62%)
		NA	1	2
	Baseline n° CTC (cutoff=5)
		t0 ctc<5	13 (68%)	17 (71%)	0.864
		t0 ctc>=5	6 (32%)	7 (29%)
		NA	1	2
	On treatment n° CTC (cutoff=0)
		t1 ctc=0	6 (33%)	10 (42%)	0.582
		t1 ctc>0	12 (67%)	14 (58%)
		NA	2	2
	On treatment n° CTC (cutoff=5)
		t1 ctc<5	11 (61%)	18 (75%)	0.335
		t1 ctc>=5	7 (39%)	6 (25%)
		NA	2	2
	Abbreviations: BC, breast cancer; CB, clinical benefit; ECOG, Eastern Cooperative Oncology Group; ET, endocrine therapy; N, number; NA, not available
