# Supplementary material for: Circulating tumor cells and palbociclib treatment in patients with ER-positive, HER2-negative advanced breast cancer: results from a translational sub-study of the TREnd trial
Source: Breast Cancer Res. 2021 Mar 24;23:38. doi: 10.1186/s13058-021-01415-w (PMC7992319; doi:10.1186/s13058-021-01415-w)
Supplement: Supplementary file 9 — Additional file 9: Table S3. Patients’ number of CTCs isolated by CellSearch. [file 13058_2021_1415_MOESM9_ESM.xlsx]

## Sheet: Foglio1
				Additional table 3 Patients’ number of CTCs isolated by CellSearch
	Patients ID	CTC T0	CTC T1	CTC T2
	21	na	0	na
	39	0	na	0
	50	5	31	59
	55	0	1	4
	59	11	1	na
	60	1	1	2
	61	0	0	na
	64	2	2	3
	65	0	2	0
	66	2	28	2
	67	1	6	na
	68	0	0	0
	69	0	na	0
	70	2	na	na
	71	0	74	na
	72	na	0	na
	73	0	0	0
	76	1	2	na
	78	1	0	3
	79	15	5	4
	80	1	0	24
	81	56	23	317
	82	0	0	6
	83	46	21	47
	84	0	na	na
	85	0	0	0
	87	0	0	1
	90	0	0	1
	91	30	15	2
	92	3	0	0
	93	0	0	na
	94	331	294	na
	95	278	12	4
	96	na	3	0
	98	13	5	119
	100	2	5	16
	101	56	1	55
	103	1	0	1
	104	8	0	1
	105	6	2	8
	107	0	3	1
	111	2	1	35
	112	3	1	na
	113	4	1	1
	114	1	0	1
	115	26	127	23
Abbreviation: na= not available, a sample is indicated as na if blood was not drawn or drawn with no respect of study timing, or if there was a CellSearch failure during processing.
