# Supplementary material for: Circulating tumor cells and palbociclib treatment in patients with ER-positive, HER2-negative advanced breast cancer: results from a translational sub-study of the TREnd trial
Source: Breast Cancer Res. 2021 Mar 24;23:38. doi: 10.1186/s13058-021-01415-w (PMC7992319; doi:10.1186/s13058-021-01415-w)
Supplement: Supplementary file 10 — Additional file 10: Table S4. Patients characteristics according to baseline CTCs number count. [file 13058_2021_1415_MOESM10_ESM.xlsx]

## Sheet: Foglio1
							Additional table 4 Patients characteristics according to baseline CTC s number count
			Patients characteristics		Baseline CTC<5	Baseline CTC>=5	p-value	Baseline CTC=0	Baseline CTC>0	p-value
					(N=30)	(N=13)		(N=15)	(N=28)
			Age at study entry
				Median age in years (range)	60 (39;80)	68 (44;82)	0.127	64 (39;76)	64 (44;82)	0.293
			ECOG Performance Status
				0	28 (93%)	7 (54%)	0.006	14 (93%)	21 (75%)	0.487
				1	2 (7%)	5 (38%)		1 (7%)	6 (21%)
				2	0 (0%)	1 (8%)			1 (4%)
			Sites of metastases
				Visceral	22 (73%)	10 (77%)		13 (87%)	19 (68%)	0.501
				Bone- only	4 (13%)	1 (8%)	1.0	1 (7%)	4 (14%)
				Other non- visceral	4 (13%)	2 (15%)		1 (7%)	5 (18%)
			Prior lines of systemic therapy received for advanced BC
				1 line	19 (63%)	5 (38%)	0.248	10 (67%)	14 (50%)	0.361
				2 lines	8 (27%)	7 (54%)		3 (20%)	12 (43%)
				3 lines	3 (10%)	1 (8%)		2 (13%)	2 (7%)
			Prior lines of ET received for advanced BC
				1 line	20 (67%)	8 (62%)	0.746	11 (73%)	17 (61%)	0.512
				2 lines	10 (33%)	5 (38%)		4 (27%)	11 (39%)
			Most recent ET received for advanced BC
				Aromatase inhibitor	21 (70%)	5 (38%)	0.052	10 (67%)	16 (57%)	0.543
				Fulvestrant	9 (30%)	8 (62%)		5 (33%)	12 (43%)
			Duration of most recently- received ET for advanced BC
				≤ 6 months	6 (20%)	1 (8%)	0.412	5 (33%)	2 (7%)	0.04
				> 6 months	24 (80%)	12 (92%)		10 (67%)	26 (93%)
			Receipt of prior chemo for advanced BC?
				No	26 (87%)	9 (69%)	0.217	12 (80%)	23 (82%)	1.0
				Yes	4 (13%)	4 (31%)		3 (20%)	5 (18%)
			Observed clinical benefit on TREnd
				CB	20 (67%)	7 (54%)	0.424	9 (60%)	18 (64%)	0.782
				No CB	10 (33%)	6 (46%)		6 (40%)	10 (36%)
			Study treatment
				Palbociclib	13 (43%)	6 (46%)	0.864	6 (40%)	13 (46%)	0.686
				Palbociclib+ET	17 (57%)	7 (54%)		9 (60%)	15 (54%)
								Abbreviations: BC, breast cancer; CB, clinical benefit; ECOG, Eastern Cooperative Oncology Group; ET, endocrine therapy; N, number
