# Supplementary material for: Circulating tumor cells and palbociclib treatment in patients with ER-positive, HER2-negative advanced breast cancer: results from a translational sub-study of the TREnd trial
Source: Breast Cancer Res. 2021 Mar 24;23:38. doi: 10.1186/s13058-021-01415-w (PMC7992319; doi:10.1186/s13058-021-01415-w)
Supplement: Supplementary file 11 — Additional file 11: Table S5. Associations between clinical benefit and CTCs number count. [file 13058_2021_1415_MOESM11_ESM.xlsx]

## Sheet: Foglio1
							Additional table 5 Associations between clinical benefit and CTCs number count
			Associations between clinical benefit and CTCs number at baseline (T0)
				CB	No CB	p-value		Odds ratio (No CB vs CB)	95% LCI	95% UCI
				(N=27)	(N=16)
			T0CTC <5	20 (74%)	10 (62%)	0.,424
			T0CTC ≥5	7 (26%)	6 (38%)		T0	0.,58	0.,15	2.,25
							(ref CTC>=5)
			T0CTC =0	9 (33%)	6 (38%)	0.,782
			T0 CTC >0	18 (67%)	10 (62%)		T0	1.,2	0.,32	4.,35
							(ref CTC>0)
			Associations between clinical benefit and CTCs number after first cycle of treatment (T1)
				CB	No CB	p-value		Odds ratio (No CB vs CB)	95% LCI	95% UCI
				(N=25)	(N=17)
			T1 CTC <5	20	9	0.063
				-0.8	-0.53
			T1CTC ≥5	5 (20%)	8 (47%)		T1	0.,28	0.,07	1.,07
							(ref CTC>=5)
			T1CTC =0	11 (44%)	5 (29%)	0.,339
			T1CTC >0	14 (56%)	12 (71%)		T1(ref CTC>0)	0.,53	0.13	1.92
			Associations between clinical benefit and CTCs number change between time points
				CB	No CB	p-value		Odds ratio (NoCB vs CB)	95% LCI	95% UCI
				(N=24)	(N=15)
			T0-T1 increase	2 (8%)	5 (33%)	0.,085
			T0-T1 no increase	22 (92%)	10 (67%)		T0-T1(ref no increase)	5.,5	1	43.,38
						Abbreviations: CB, clinical benefit; LCI, lower confidence interval; N, number; UCI, upper confidence interval
