# Supplementary material for: Circulating tumor cells and palbociclib treatment in patients with ER-positive, HER2-negative advanced breast cancer: results from a translational sub-study of the TREnd trial
Source: Breast Cancer Res. 2021 Mar 24;23:38. doi: 10.1186/s13058-021-01415-w (PMC7992319; doi:10.1186/s13058-021-01415-w)
Supplement: Supplementary file 12 — Additional file 12: Table S6. Number of CTCs sorted by DEPArray system. [file 13058_2021_1415_MOESM12_ESM.xlsx]

## Sheet: Foglio1
						Additional table 6: Number of CTCs sorted by DEPArray system
			Patients ID	Time points
				T0			T1			T2
				Single CTC	CTCs pools		Single CTC	CTCs pools		Single CTC	CTCs pools
					n pools	n CTC in pools		n pools	n CTC in pools		n pools
			50	3	0		2	0		6	1
			59	0	2	5.6	na	na	na	na	na
			66	na	na	na	5	1	12	na	na
			67	na	na	na	3	1	3	na	na
			71	na	na	na	3	1	5	na	na
			79	3	1	5	0	2	2, 2	na	na
			80	na	na	na	na	na	na	3	2
			81	0	3	4, 3, 4	0	3	5, 5, 5	0	3
			82	na	na	na	na	na	na	0	2
			83	6	1	7	3	1	10	6	1
			91	0	2	8, 9	0	3	3, 2,4	na	na
			94	3	3	21, 21, 22	3	2	11, 10	na	na
			95	0	2	7, 6	0	2	7.4	na	na
			98	0	2	5.7	F	F	F	0	1
			100				1	1	2	0	2
			101	0	2	5, 6	na	na	na	F	F
			104	0	2	3, 4	na	na	na	na	na
			105	0	1	5	na	na	na	0	1
			111	na	na	na	na	na	na	0	3
			115	F	F	F	0	4	10, 9, 9, 9	0	1
			TOT	15	21	163	20	21	129	15	17
						Abbreviations: F, failed DEPArray run; na, patients’ samples < 5 CTCs and not suitable for DEParray system sorting.
