# Supplementary material for: Circulating tumor cells and palbociclib treatment in patients with ER-positive, HER2-negative advanced breast cancer: results from a translational sub-study of the TREnd trial
Source: Breast Cancer Res. 2021 Mar 24;23:38. doi: 10.1186/s13058-021-01415-w (PMC7992319; doi:10.1186/s13058-021-01415-w)
Supplement: Supplementary file 13 — Additional file 13: Table S7. RB1 and GAPDH copy number per patient per timepoint. [file 13058_2021_1415_MOESM13_ESM.xlsx]

## Sheet: Foglio1
								Additional table 7: RB1 and GAPDH copy number per patient per time point
				Timepoints
				T0					T1					T2
				Patient ID	Sample ID	target gene	Gene copy number	CTC DA sorted (n)	Patient ID	Sample ID	target gene	Gene copy number	CTC DA sorted (n)	Patient ID	Sample ID	target gene	Gene copy number
				50	R49	GAPDH	0	1	50	R23	GAPDH	0	1	50	R12	GAPDH	0
				50	R49	RB1	0	1	50	R23	RB1	0	1	50	R12	RB1	0
				50	R50	GAPDH	0	1	50	R24	GAPDH	0	1	50	R13	GAPDH	0
				50	R50	RB1	0	1	50	R24	RB1	0	1	50	R13	RB1	0
				50	R51	GAPDH	0	1						50	R14	GAPDH	0
				50	R51	RB1	0	1						50	R14	RB1	0
														50	R15	GAPDH	2
														50	R15	RB1	0
														50	R16	GAPDH	0
														50	R16	RB1	0
														50	R17	GAPDH	4
														50	R17	RB1	0
														50	R18	GAPDH	18
														50	R18	RB1	0
				59	R55	GAPDH	7	5
				59	R55	RB1	28	5
				59	R56	GAPDH	13	6
				59	R56	RB1	0	6
									66	R58	GAPDH	9	1
									66	R58	RB1	19	1
									66	R59	GAPDH	14	1
									66	R59	RB1	22	1
									66	R60	GAPDH	9	1
									66	R60	RB1	5	1
									66	R61	GAPDH	3	1
									66	R61	RB1	1	1
									66	R62	GAPDH	0	1
									66	R62	RB1	6	1
									66	R63	GAPDH	2	12
									66	R63	RB1	5	12
									67	R70	GAPDH	0	1
									67	R70	RB1	0	1
									67	R71	GAPDH	7	1
									67	R71	RB1	0	1
									67	R72	GAPDH	11	1
									67	R72	RB1	0	1
									67	R73	GAPDH	12	3
									67	R73	RB1	0	3
									71	R79	GAPDH	0	5
									71	R79	RB1	0	5
									71	R76	GAPDH	8	1
									71	R76	RB1	2	1
									71	R77	GAPDH	0	1
									71	R77	RB1	0	1
									71	R78	GAPDH	12	1
									71	R78	RB1	35	1
				79	R81	GAPDH	5	1	79	R107	GAPDH	3	2
				79	R81	RB1	0	1	79	R107	RB1	0	2
				79	R82	GAPDH	4	1	79	R108	GAPDH	1	2
				79	R82	RB1	0	1	79	R108	RB1	0	2
				79	R83	GAPDH	1	1
				79	R83	RB1	0	1
				79	R84	GAPDH	7	5
				79	R84	RB1	0	5
														80	R88	GAPDH	2
														80	R88	RB1	7
														80	R89	GAPDH	10
														80	R89	RB1	4
														80	R90	GAPDH	0
														80	R90	RB1	0
														80	R91	GAPDH	6
														80	R91	RB1	0
														80	R92	GAPDH	0
														80	R92	RB1	0
				81	R114	GAPDH	6	3	81	R120	GAPDH	4	5	81	R126	GAPDH	1
				81	R114	RB1	0	3	81	R120	RB1	0	5	81	R126	RB1	0
				81	R113	GAPDH	3	4	81	R121	GAPDH	8	5	81	R127	GAPDH	1
				81	R113	RB1	0	4	81	R121	RB1	24	5	81	R127	RB1	0
				81	R115	GAPDH	0	4	81	R122	GAPDH	0	5	81	R128	GAPDH	1
				81	R115	RB1	0	4	81	R122	RB1	3	5	81	R128	RB1	0
														82	R130	GAPDH	0
														82	R130	RB1	0
														82	R131	GAPDH	0
														82	R131	RB1	0
				83	R39	GAPDH	11	1	83	R35	GAPDH	38	10	83	R1	GAPDH	4
				83	R39	RB1	0	1	83	R35	RB1	26	10	83	R1	RB1	0
				83	R40	GAPDH	2	1	83	R32	GAPDH	15	1	83	R2	GAPDH	0
				83	R40	RB1	2	1	83	R32	RB1	6	1	83	R2	RB1	0
				83	R41	GAPDH	3	1	83	R33	GAPDH	5	1	83	R3	GAPDH	7
				83	R41	RB1	0	1	83	R33	RB1	1	1	83	R3	RB1	1
				83	R42	GAPDH	4	1	83	R34	GAPDH	7	1	83	R4	GAPDH	6
				83	R42	RB1	0	1	83	R34	RB1	0	1	83	R4	RB1	0
				83	R43	GAPDH	4	1						83	R5	GAPDH	0
				83	R43	RB1	0	1						83	R5	RB1	0
				83	R44	GAPDH	0	1						83	R6	GAPDH	29
				83	R44	RB1	0	1						83	R6	RB1	6
				83	R45	GAPDH	0	7						83	R7	GAPDH	6
				83	R45	RB1	0	7						83	R7	RB1	4
				91	R147	GAPDH	4	8	91	R151	GAPDH	8	2
				91	R147	RB1	2	8	91	R151	RB1	2	2
				91	R148	GAPDH	0	9	91	R150	GAPDH	1	3
				91	R148	RB1	0	9	91	R150	RB1	1	3
									91	R152	GAPDH	3	4
									91	R152	RB1	0	4
				94	R94	GAPDH	9	1	94	R106	GAPDH	5	10
				94	R94	RB1	0	1	94	R106	RB1	0	10
				94	R95	GAPDH	8	1	94	R105	GAPDH	0	11
				94	R95	RB1	0	1	94	R105	RB1	0	11
				94	R96	GAPDH	0	1	94	R102	GAPDH	0	1
				94	R96	RB1	0	1	94	R102	RB1	0	1
				94	R97	GAPDH	2	21	94	R103	GAPDH	0	1
				94	R97	RB1	0	21	94	R103	RB1	0	1
				94	R98	GAPDH	7	21	94	R104	GAPDH	0	1
				94	R98	RB1	2	21	94	R104	RB1	0	1
				94	R99	GAPDH	8	22
				94	R99	RB1	1	22
				95	R155	GAPDH	4	6	95	R156	GAPDH	4	7
				95	R155	RB1	6	6	95	R156	RB1	1	7
				95	R154	GAPDH	21	7	95	R157	GAPDH	0	4
				95	R154	RB1	6	7	95	R157	RB1	0	4
				98	R160	RB1	0	5						98	R165	GAPDH	1
				98	R160	GAPDH	1.4595	5						98	R165	RB1	0
				98	R162	RB1	2.919	7
				98	R162	GAPDH	0	7
									100	R167	GAPDH	3	1	100	R170	GAPDH	7
									100	R167	RB1	0	1	100	R170	RB1	0
									100	R166	GAPDH	0	2	100	R171	GAPDH	0
									100	R166	RB1	0	2	100	R171	RB1	0
				101	R173	GAPDH	16	5
				101	R173	RB1	0	5
				101	R174	GAPDH	16	6
				101	R174	RB1	0	6
				104	R133	GAPDH	3	3
				104	R133	RB1	0	3
				104	R134	GAPDH	9	4
				104	R134	RB1	2	4
				105	R180	GAPDH	0	5						105	R181	GAPDH	4
				105	R180	RB1	0	5						105	R181	RB1	0
														111	R142	GAPDH	2
														111	R142	RB1	0
														111	R144	GAPDH	2
														111	R144	RB1	3
														111	R143	GAPDH	13
														111	R143	RB1	2
									115	R137	GAPDH	4	9	115	R141B	GAPDH	0
									115	R137	RB1	1	9	115	R141B	RB1	0
									115	R138	GAPDH	15	9
									115	R138	RB1	8	9
									115	R139	GAPDH	0	9
									115	R139	RB1	0	9
									115	R136	GAPDH	0	10
									115	R136	RB1	0	10
				Abbreviations: GAPDH, Glyceralhyde 3-phosphate dehydrogenase; RB1, retinoblastoma 1
