# Supplementary material for: Circulating tumor cells and palbociclib treatment in patients with ER-positive, HER2-negative advanced breast cancer: results from a translational sub-study of the TREnd trial
Source: Breast Cancer Res. 2021 Mar 24;23:38. doi: 10.1186/s13058-021-01415-w (PMC7992319; doi:10.1186/s13058-021-01415-w)
Supplement: Supplementary file 14 — Additional file 14: Table S8. PFS of patients with RB1 positive CTC. [file 13058_2021_1415_MOESM14_ESM.xlsx]

## Sheet: Foglio1
					Additional table 8: PFS of patients with RB1 positive CTC
			PFS by RB1 expression at ANY time
				n	events	median	0.95 LCL	0.95 UCL
			All negative	6	6	4.79	2.76	NA
			Any positive	13	13	7.63	2.83	NA
			PFS: progression free survival
			Abbreviations: PFS- Progression Free Survival, RB1- retinoblastoma 1, LCL-lower confidence limit, upper confidence limit, NA-not available
